# Supplementary material for: A Dual-Color Tyr-FISH Method for Visualizing Genes/Markers on Plant Chromosomes to Create Integrated Genetic and Cytogenetic Maps
Source: Int J Mol Sci. 2021 May 30;22(11):5860. doi: 10.3390/ijms22115860 (PMC8215642; doi:10.3390/ijms22115860)
Supplement: Supplementary file 1 [file ijms-22-05860-s001.zip]

Archive with 1 entries (1 files):
- ijms-1211654 supplementary.v4.fasta
