# Supplementary material for: A Dual-Color Tyr-FISH Method for Visualizing Genes/Markers on Plant Chromosomes to Create Integrated Genetic and Cytogenetic Maps
Source: Int J Mol Sci. 2021 May 30;22(11):5860. doi: 10.3390/ijms22115860 (PMC8215642; doi:10.3390/ijms22115860)
Supplement: Supplementary file 1 [file ijms-22-05860-s001.zip › ijms-1211654 supplementary.v4.fasta]

>Unigene5305, genomic amplicon
TGTCGCCACCACTCATTCAATTGTTAAATTTTCGTTAGCTAGAAAATTATCCAAGAAACAAAATTTGATTCAGATCAATG
GCAATGGCAACCAGTGCCTCAGCTCTCTGCAAACCCAACTTAAGGTTAGTCTTCTCTTCAAAGCAAATGGTAGAAATTGA
AATTTTTACGTAAATCATCAGATTTCAGTACTTTCTTCCTTTACAGTACTATGCCATGTTGTGGACGTTTGTCGGAAGTC
AGAACAATAATCTAATCAACTACATATTTTACGAATACAATCTTGATGTACATGCCCACAACCTCTCAGTTAGTTACATG
ATTACCACCAAAAAGATATAAAAAAAAAGAAACGAGTAAGAAATTAATTAGCAGCTTTATCTGTACAGGGTTGTGCCTGC
TAAATCAATACGGACACATAATAAAATATTTAGAGGGAAGCCAAGTGCAACCCGCATTGAAGCAGGTAAAGGAGTATCAA
GTGTTTGTCAGCCTCTGCCTCCTGATAGACCTCTCTGGTTCCCTGGCAGCTCTCCTCCTGAATGGCTTGATGGCAGGTAC
TTTGCTTTTTTTCCTTGTACTTAGACTATGAACTGTTCAGAAACTTCTAATAAAGCATGTCTTATTTTACGCTTATTATT
TTGATTAGTAGACATTTCATGTGTTACTGTTTAATTCGTTGGTTGTTAATTCTGCAGTCTGCCTGGAGATTTTGGCTTCG
ATCCTCTTGGATTAGGTCAGATATCATTTGAGTTATTGGTATTTCTACTAGTTTGTAAGAATAAAAATAGTTAACGTACA
TGAATCATGTTAATAGGATCGGACCCAGAGCTACTAAAATGGTTTGCCCAAGCAGAACTGATGCACAGCAGATGGGCCAT
GCTAGCCGTAGCAGGAATCCTAATCCCCGAATGCATGGAAAGGCTCGAATTCCTGGACTCATTCTCATGGTACGATGCAG
GTTCACAGCAGTACTTCACCGATCCTGTCACATTATTCGTTGTGCAAATGGCTTTGATGGGCTGGGCAGAAGGAAGGAGA
TGGGCCGATATGATTAAACCCGGCAGTGTGGATATTGAGCCCAAGTTGCCGAATAAGAAGAACCCAACTCCCGATGTGGG
GTACCCGGGCGGACTTTGGTTTGACCCAATAATGTGGGGCAGGGGTTCTCCCCAACCCGTTATGGTGTTGAGGACGAAGG
AGATTAAAAATGGGAGGCTGGCTATGCTTGCTTTTGTTGGGTTTGTGTTTCAAGCTATCTATACAGGGACGGGTCCTATT
GAGAATTTGATGTCTCATTTGGCTGATCCTGGGCATTGCAATATTTTCTCTGTAAGTTTTTATACTTAAATTTCAGTTTA
ATTGTATCCATGAGTTTGAATGCAATATTGCGGATCAATTTGAATGCTTTTTTTCATCACTTTGTGCAGGCATTTTCTTC
AACTTATTGAGAATAAGGTTGTAACTGCTGACCAATCAATCTAGAAAGACAGCTATCGCCTTCATTTTGATGATCATCGA
ATATTTTGAGTGACAGATTGTAGGTAAAAAGAAACAGCTGAAAGGAGGACGAAGCGTTTGTGAAACA
>Unigene572, genomic amplicon, 3'-end
AACCGATTGGCAGGGAAGTTCAAACAAAACGTAGTCTAAATAAATCATGCACCTTAATGAAGTTGATTACACAAATATCA
AATCTAGTGGATTTATATCTTAACGGTGCTATTGTAATCAGCACACTGTATAACCAGTATATTTTTCCTATTGTTCTCCA
GGAAGCATAGTGTCTTCAGGTAGATCGCAGTATGCATTACCCTATAATTATTTCATCAAAATGAACAAGAATATATGTTA
GTGCTATAGCTGAACCACAGAAGATTTAGAAATCATTAGCTAAAACAGATGGATGACATACCTCCCCGGTGAGATGAGCT
ACACATCTTTTTTCTGCAAGCAGTTCAGCTTCACTCTGTTTAAAACAATGCAACAAATATTAAAACTTTGTTACCAATAA
TAAAACATACAACGTCAAAGAAATGGAAAATTACCTTTTTGATACGTTGCCAAAGGAAATCATCCATTATCACATCCTTT
GCAAACTCATAGTCTCCATCACCCTGATTTTATTTAGATTTCAAAATATTTTCATGTTTACTACTTAATACTAGTTAAAA
GTTTATCAAAAAAGAAAAAATTTGCAGGTATATCGGTAAAAGTTCTAGCAAACCTTTGATCGGCATGGCATACTGAAGAC
AATATCCTCCTCAATACCATATGGATTTCCATTCGTGTAAACCTTTACATGCACAATCTCATAAATACTTCATTATATGA
ACATTGATAATAATATATTTGTTGGCTAAGTGGTGA
>Unigene572, genomic amplicon 5'-end
AGTGGTGCAGTTCTTCAGCATTCATCAAGAAGTAGACTGATACACTGCTCTCTTGCTCCACCCAAGTAAGTTTCTTTTCT
CGCTTACTTTATGCGTCTAATATTAGTAACACTCAAATGGTAACATTTATTATGTTTTTGCAGCCAGGTCCAGTCACAGG
CACCTGTAATCTCTGAAGGGGTAACAGCAACCAAAGTTGAATGTTTTGGAGTTTTTTGTACTACTTACAACCTCAAAGCA
GTAAGTTAGAATTTTCTACTACCATGCATTAATTACATAACCAATTCAACTGGTGCTTTTAGATTAAGATATATTCTTTG
TTGGTAGGATGAGACAAAGTCATGGAAGAAGCTGATTACTGTATCAGTTTCAGGAGCAGCTGGAATGATATCCAATCATC
TACTCTTCAAAGTAAACTAAACCATACATTTACTTTTGTTTATCACCGTATACATCAAATGATCAGCTGTTGTCCCTTTT
CCAAATTCATAAATAAAATAAACAAGATGCTGATTGTTATAATATGAGAATGCAGCTTGCATCTGGTGAAGTATTTGGAC
AGGACCAACCTATTGCTCTTAAACTGCTTGGTTCTGAAAGGTCCTTTCAGGCTCTCGAAGGTATTTTTCCTTTGATATTT
TATCTTATCTATTATTATTCTGGCTACCTCTAAGTTAATTTCATATTTACCGAGCTTTAAAGAGTTACCACATCTTAATT
CTAATCATAAGGCATACTATCAACAGGAGTGGCTATGGAGTTGGAGG
